# Supplementary material for: Language phenotypes in children with sex chromosome trisomies
Source: Wellcome Open Res. 2019 Jan 28;3:143. Originally published 2018 Nov 8. [Version 2] doi: 10.12688/wellcomeopenres.14904.2 (PMC6376256; doi:10.12688/wellcomeopenres.14904.2)
Supplement: Supplementary file 1 [file wellcomeopenres-3-16388-s0004.tgz]

Archive with 1 entries (1 files):
- 8cc1a99d-0bf9-4e44-9d2c-6aa8f053461e_Supplementary_material.docx
